# Supplementary material for: Appetitive Traits and Dietary Patterns in Mexican Children Aged 12 to 36 Months
Source: Nutrients. 2025 May 27;17(11):1814. doi: 10.3390/nu17111814 (PMC12157002; doi:10.3390/nu17111814)
Supplement: Supplementary file 1 [file nutrients-17-01814-s001.zip]

Archive with 1 entries (1 files):
- nutrients-3647960-supplementary.pdf
